# Supplementary material for: Changes in Dietary Intake of Methionine, Folate/Folic Acid and Vitamin B12 and Survival in Postmenopausal Women with Breast Cancer: A Prospective Cohort Study
Source: Nutrients. 2022 Nov 10;14(22):4747. doi: 10.3390/nu14224747 (PMC9699275; doi:10.3390/nu14224747)
Supplement: Supplementary file 1 [file nutrients-14-04747-s001.zip]

Archive with 1 entries (1 files):
- nutrients-1958779-supplementary.pdf
